# Supplementary material for: A Pan-Cancer Analysis of the Oncogenic Role of CD276 in Human Tumors
Source: Genes (Basel). 2024 Nov 27;15(12):1527. doi: 10.3390/genes15121527 (PMC11675885; doi:10.3390/genes15121527)
Supplement: Supplementary file 1 [file genes-15-01527-s001.zip]

Archive with 1 entries (1 files):
- genes-3300171-supplementary.pdf
